# Supplementary material for: Antimicrobial resistance of Streptococcus pneumoniae from invasive pneumococcal diseases in Latin American countries: a systematic review and meta-analysis
Source: Front Public Health. 2024 Jan 22;12:1337276. doi: 10.3389/fpubh.2024.1337276 (PMC10839967; doi:10.3389/fpubh.2024.1337276)
Supplement: Supplementary file 2 [file Data_Sheet_2.xlsx]

## Sheet: Appendix B
Index Supplementary material Appendix B
Supplementary Table 12. Susceptibility of IPD cases
			ANTIBIOTIC
			Penicillin			Ceftriaxone/cefotaxime				Trimetoprim-sulfametoxazol				Erythromycin				Levofloxacine				Tretracycline				Chloramphenicol				Vancomycin				Clindamycin				Rifampicin				Ofloxacin				Oxacillin
			Number of isolates evaluated (N)	S* % (N)	R* % (N)	Number of isolates evaluated (N)	S* % (N)	I* % (N)	R* % (N)	Number of isolates evaluated (N)	S* % (N)	I* % (N)	R* % (N)	Number of isolates evaluated (N)	S* % (N)	I* % (N)	R* % (N)	Number of isolates evaluated (N)	S* % (N)	I* % (N)	R* % (N)	Number of isolates evaluated (N)	S* % (N)	I* % (N)	R* % (N)	Number of isolates evaluated (N)	S* % (N)	I* % (N)	R* % (N)	Number of isolates evaluated (N)	S* % (N)	I* % (N)	R* % (N)	Number of isolates evaluated (N)	S* % (N)	I* % (N)	R* % (N)	Number of isolates evaluated (N)	S* % (N)	I* % (N)	R* % (N)	Number of isolates evaluated (N)	S* % (N)	I* % (N)	R* % (N)	Number of isolates evaluated (N)	S* % (N)	I* % (N)	R* % (N)
Author, year	Country	Period
Benitez 2017 (1)	Argentina	1993-1994	16	62.5% (10)	37.5% (6)	17	100% (17)	0% (0)	0% (0)	14	57.1% (8)	NR	42.9% (6)	15	86.7% (13)	NR	13.3% (2)	15	100% (15)	0% (0)	0% (0)	14	71.4% (10)	7.1% (1)	21.4% (3)					14	100% (14)	0% (0)	0% (0)	14	92.9% (13)	0% (0)	7.1% (1)	14	100% (14)	0% (0)	0% (0)
Bakir 2003 (2)	Argentina	1993-1999	274	68.2% (187)	31.8% (87)	274	79.2% (217)	0% (0)	20.8% (57)
Hortal 2001 (3)	Argentina	1993-1999	1006	69.4% (698)	30.6% (308)	865	80.1% (693)	0% (0)	19.9% (172)	1006	NR	NR	54.2% (545)	1006	NR	NR	2.1% (21)									1006	NR	NR	1.7% (17)
Abate 2014 (4)	Argentina	1993-2011	537	96.6% (519)	3.4% (18)	537	99.3% (533)	0.4% (2)	0.4% (2)
Gagetti 2017 (5)	Argentina	1993-2014	176	34.1% (60)	65.9% (116)	176	93.2% (164)	4.5% (8)	2.3% (4)	176	73.9% (130)	9.7% (17)	16.5% (29)	176	84.1% (148)	0% (0)	15.9% (28)	176	100% (176)	0% (0)	0% (0)	176	89.2% (157)	0% (0)	10.8% (19)	176	100% (176)	0% (0)	0% (0)	176	100% (176)	0% (0)	0% (0)					176	100% (176)	0% (0)	0% (0)
Ruvinsky 2010 (6)	Argentina	1994-2007	2196	66.8% (1468)	33.2% (728)	2205	93.3% (2101)	0% (0)	4.7% (104)	2196	46.9% (1030)	0% (0)	53.1% (1166)	2196	91.3% (2005)	0% (0)	8.7% (191)					2196	91% (1998)	0% (0)	9% (198)	2196	99.1% (2176)	0% (0)	0.9% (20)	2196	100% (2196)	0% (0)	0% (0)									2196	100% (2196)	0% (0)	0% (0)
Grenon 2005 (7)	Argentina	1998-2001	101	60.4% (61)	39.6% (40)	71	70.4% (50)	25.4% (18)	4.2% (3)	101	NR	NR	47.5% (48)	101	NR	NR	6.9% (7)					101	NR	NR	21.8% (22)	101	NR	NR	10.9% (11)	101	NR	NR	0% (0)					101	NR	NR	0% (0)	101	NR	NR	0% (0)
Gagetti 2021 (8)	Argentina	1998-2013	1713	65.1% (1115)	34.9% (598)					1713	55% (943)	0% (0)	45% (770)	1713	78.5% (1345)	0% (0)	21.5% (368)					1713	85.1% (1458)	0% (0)	14.9% (255)	1713	64.6% (1106)	NR	0.4% (7)
Mayoral 2008 (9)	Argentina	2003-2005	76	78.9% (60)	21.1% (16)
Zintgraff 2022 (10)	Argentina	2006-2019	2798	67.1% (1877)	33.2% (929)	2798	94.5% (2645)	0% (0)	5.5% (153)	2798	56.6% (1585)	0% (0)	43.4% (1213)	2798	73.4% (2053)	NR	26.5% (742)	2798	100% (2798)	0% (0)	0% (0)	2798	80.3% (2248)	0% (0)	19.7% (550)	2798	99.8% (2793)	0% (0)	0.2% (5)	2798	100% (2798)	0% (0)	0% (0)					2798	100% (2798)	0% (0)	0% (0)
Pinto 2019 (11)	Brazil	1990-2014	428	NR	13.6% (58)
Levin 2003 (12)	Brazil	1991-1994	165	77.6% (128)	22.4% (37)
Hortal 2001 (3)	Brazil	1993-1999	1206	79.4% (957)	20.6% (249)	1206	99.3% (1198)	0% (0)	0.7% (8)
Brandileone 2006 (13)	Brazil	1993-2004	6470	79.1% (5115)	21% (1359)	4326	98.1% (4244)	1.8% (80)	0.1% (5)	3817	NR	NR	65% (2481)	3817	NR	NR	6.2% (237)	3817	100% (3817)	0% (0)	0% (0)	3817	NR	NR	14.6% (557)	3817	NR	NR	1.3% (50)	3817	100% (3817)	0% (0)	0% (0)					3817	NR	NR	0.7% (28)
Berezin 2007 (14)	Brazil	1997-2001	105	70.5% (74)	29.5% (31)
Nascimento Carvalho 2003 (15)	Brazil	1997-2002	70	80% (56)	20% (14)	17	94.1% (16)	0% (0)	5.9% (1)	70	34.3% (24)	0% (0)	65.7% (46)	70	94.3% (66)	0% (0)	5.7% (4)					70	78.6% (55)	0% (0)	21.4% (15)	70	100% (70)	0% (0)	0% (0)	44	100% (44)	0% (0)	0% (0)	70	97.1% (68)	0% (0)	2.9% (2)					64	93.8% (60)	0% (0)	6.3% (4)
Bedran 2005 (16)	Brazil	1997-2004	502	88.2% (443)	11.8% (59)
Cazentini Medeiros 2017 (17)	Brazil	1998-2003	796	85.2% (678)	14.8% (118)	787	94.7% (745)	4.3% (34)	1% (8)	708	46.5% (329)	4.1% (29)	49.4% (350)	701	94.7% (664)	0.1% (1)	5.1% (36)									699	99.6% (696)	0% (0)	0.4% (3)
Mantese 2009 (18)	Brazil	1999-2008	142	90.1% (128)	9.9% (14)
Laval 2006 (19)	Brazil	2000-2001	125	80.8% (101)	19.2% (24)
Gomes de Oliveira Magalhaes 2003 (20)	Brazil	2000-2001	31	58.1% (18)	41.9% (13)					31	83.9% (26)	0% (0)	16.1% (5)	31	100% (31)	0% (0)	0% (0)					31	77.4% (24)	0% (0)	22.6% (7)	31	96.8% (30)	0% (0)	3.2% (1)	31	100% (31)	0% (0)	0% (0)					31	100% (31)	0% (0)	0% (0)
Cassiolato 2019 (21)	Brazil	2005-2014	227	30.8% (70)	69.2% (157)	227	69.6% (158)	17.2% (39)	13.2% (30)	227	15.4% (35)	15.4% (35)	69.2% (157)	227	60.4% (237)	0% (0)	39.6% (90)					224	62.5% (140)	2.7% (6)	34.8% (78)									225	67.6% (152)	0% (0)	32.4% (73)
Berezin 2020 (22)	Brazil	2005-2015	260	82.7% (215)	17.3% (45)	260	92.7% (241)	0% (0)	7.3% (19)
Rocha Dullius 2018 (23)	Brazil	2005-2016	118	NR	9.3% (11)					118	NR	NR	37.3% (44)	118	NR	NR	17.8% (21)	118	NR	NR	1.7% (2)									118	100% (118)	0% (0)	0% (0)
dos Santos 2013 (24)	Brazil	2006-2012	258	69.4% (179)	30.6% (79)	245	86.9% (213)	12.7% (31)	0.4% (1)	259	NR	NR	55.6% (144)
Caierao 2014 (25)	Brazil	2007-2012	322	57.1% (184)	42.9% (138)	322	81.4% (262)	0% (0)	18.6% (80)					288	93.8% (270)	0.7% (2)	5.6% (16)	322	99.7% (321)	0% (0)	0.3% (1)
Brandileone 2021 (26)	Brazil	2007-2019	10924	NR	18.6% (2034)	10924	NR	NR	7.7% (838)	11324	57% (6451)	NR	13.2% (1496)	11337	NR	NR	17.8% (2022)	NR	NR	NR	1	9033	NR	NR	53.9% (4873)					NR	NR	NR	0	10946	NR	NR	16.6% (1817)
Mott 2014 (27)	Brazil	2010-2012	159	99.4% (158)	0.6% (1)	159	98.7% (157)	1.3% (2)	0% (0)	159	62.3% (99)	17.6% (28)	20.1% (32)	159	91.8% (146)	0% (0)	8.2% (13)	159	99.4% (158)	0% (0)	0.6% (1)	158	77.8% (123)	3.2% (5)	19% (30)
Christophe 2018 (28)	Brazil	2013-2015	98	68.4% (67)	31.6% (31)	98	85.7% (84)	7.1% (7)	7.1% (7)	98	67.3% (66)	26.5% (26)	6.1% (6)	97	82.5% (80)	1% (1)	16.5% (16)	98	100% (98)	0% (0)	0% (0)	98	86.7% (85)	7.1% (7)	6.1% (6)					98	100% (98)	0% (0)	0% (0)
Contreras 2002 (29)	Chile	1994-1999	78	64.1% (50)	35.9% (28)	78	88.5% (69)	9% (7)	2.6% (2)
Hortal 2001 (3)	Chile	1994-1999	526	71.9% (378)	28.1% (148)	414	91.1% (377)	0% (0)	8.9% (37)	526	NR	NR	34.4% (181)	526	NR	NR	8.4% (44)									526	NR	NR	2.3% (12)
Abarca 2008 (30)	Chile	2001-2002	36	NR	19.4% (7)	36	100% (36)	0% (0)	0% (0)
Hortal 2001 (3)	Colombia	1994-1999	623	76.9% (479)	23.1% (144)	542	88.7% (481)	0% (0)	11.3% (61)	623	NR	NR	35% (218)	623	NR	NR	4.7% (29)									623	NR	NR	12.5% (78)
Vela 2001 (31)	Colombia	1994-1999	660	74.7% (493)	25.3% (167)	167	51.5% (86)	31.1% (52)	17.4% (29)	167	22.8% (38)	12.6% (21)	64.7% (108)													167	79.6% (133)	0% (0)	20.4% (34)
Parra 2017 (32)	Colombia	1994-2003	76	97.4% (74)	2.6% (2)	61	100% (61)	0% (0)	0% (0)	76	86.8% (66)	0% (0)	13.2% (10)	61	100% (61)	0% (0)	0% (0)					61	88.5% (54)	0% (0)	11.5% (7)	61	100% (61)	0% (0)	0% (0)	61	100% (61)	0% (0)	0% (0)
Agudelo 2006 (33)	Colombia	1994-2004	2022	70.2% (1420)	29.8% (602)	2022	88.6% (1791)	9.3% (188)	2.1% (43)	2022	55.7% (1126)	14.5% (284)	29.8% (602)	2022	96.2% (1945)	0.9% (18)	2.9% (59)					2022	67% (1354)	2.3% (47)	30.7% (621)	2022	91.8% (1856)	0% (0)	8.2% (166)	2022	100% (2022)	0% (0)	0% (0)
Parra 2014 (34)	Colombia	2005-2010	1775	85.4% (1515)	14.6% (260)	1775	89.6% (1591)	9.2% (163)	1.2% (21)	1775	56.2% (997)	9.8% (174)	34% (604)	1775	93% (1651)	0.3% (6)	6.6% (118)					1775	82.9% (1471)	1.6% (28)	15.5% (276)	1775	96.3% (1709)	0% (0)	3.7% (66)	1775	100% (1775)	0% (0)	0% (0)
Camacho Moreno 2020 (35)	Colombia	2008-2017	56	60.7% (34)	39.3% (22)
Leal Castro 2022 (36)	Colombia	2011-2017	149	87.3% (130)	12.8% (19)	145	89.7% (130)	9.7% (14)	0.7% (1)
Ulloa-Gutierrez 2003 (37)	Costa Rica	1995-2001	84	85.7% (72)	14.3% (12)	66	95.5% (63)	1.5% (1)	3% (2)
Fonseca Hernández 2017 (38)	Cuba	2014-2016								34	35.3% (12)	8.8% (3)	55.9% (19)	6	50% (3)	0% (0)	50% (3)					29	55.2% (16)	3.4% (1)	41.4% (12)	35	97.1% (34)	2.9% (1)	0% (0)	35	100% (35)	0% (0)	0% (0)	5	80% (4)	0% (0)	20% (1)									15	40% (6)	0% (0)	60% (9)
Moreno 2020 (39)	LAC	2000-2015	185	31.4% (58)	68.6% (127)					185	NR	NR	66.7% (116)	185	NR	NR	43.2% (80)					185	NR	NR	54.1% (100)					185	100% (185)	0% (0)	0% (0)
Hortal 2001 (3)	Mexico	1994-1999	418	48.3% (202)	51.7% (216)	418	78% (326)	0% (0)	22% (92)	418	NR	NR	53.3% (223)	418	NR	NR	22.2% (93)									418	NR	NR	52.9% (221)
Gómez-Barreto 2010 (40)	Mexico	1997-2014	156	77.6% (121)	22.4% (35)	156	74.4% (116)	0% (0)	25.6% (40)
Arredondo García 2011 (41)	Mexico	2002-2005	150	55.3% (83)	44.7% (67)	150	77.3% (116)	16.7% (25)	6% (9)	150	56% (84)	5.3% (8)	38.7% (58)	150	69.3% (104)	2% (3)	28.7% (43)									150	91.3% (137)	0% (0)	8.7% (13)
De León 2011 (42)	Panama	2010-2011	23	100% (23)	0% (0)					23	78.3% (18)	0% (0)	21.7% (5)
Sanabria 2009 (43)	Paraguay	2002-2007	73	63% (46)	20.5% (15)	73	98.6% (72)	0% (0)	1.4% (1)	73	41.3% (30)	0% (0)	58.9% (43)	73	90.4% (66)	0% (0)	9.6% (7)					73	83.6% (61)	0% (0)	16.4% (12)	73	94.5% (69)	0% (0)	2.7% (2)
León 2020 (44)	Paraguay	2010-2018	782	92.8% (726)	7.2% (56)	782	98.2% (768)	1.4% (11)	0.4% (3)
Morales de Santa Gadea 2003 (45)	Peru	2000-2001	13	76.9% (10)	23.1% (3)	13	92.3% (12)	7.7% (1)	0% (0)	13	61.5% (8)	15.4% (2)	23.1% (3)	13	92.3% (12)	0% (0)	7.7% (1)					13	100% (13)	0% (0)	0% (0)	13	92.3% (12)	0% (0)	7.7% (1)	13	100% (13)	0% (0)	0% (0)
Hawkins 2017 (46)	Peru	2006-2011	212	NR	49.5% (105)	46	NR	NR	50% (23)	212	NR	NR	71.4% (157)	212	NR	NR	35.8% (76)					212	NR	NR	39.6% (84)	212	NR	NR	9.9% (21)					212	NR	NR	25% (53)
Luna-Muschi 2019 (47)	Peru	2006-2011	157	80.9% (127)	19.1% (30)	157	87.3% (137)	9.6% (15)	3.2% (5)	101	23.8% (24)	12.9% (13)	63.4% (64)	157	70.1% (110)	0.6% (1)	29.3% (46)									156	62.8% (98)	NR	11.5% (18)
Castro 2017 (48)	Peru	2009-2011	42	88.1% (37)	11.9% (5)	34	91.2% (31)	8.8% (3)	0% (0)	42	28.6% (12)	2.4% (1)	69% (29)	42	64.3% (27)	0% (0)	35.7% (15)	42	100% (42)	0% (0)	0% (0)	42	69% (29)	4.8% (2)	26.2% (11)	42	92.9% (39)	0% (0)	7.1% (3)	42	100% (42)	0% (0)	0% (0)	42	83.3% (35)	0% (0)	16.7% (7)	42	100% (42)	0% (0)	0% (0)
Castillo-Tokumori 2018 (49)	Peru	2016-2018	22	NR	22.7% (5)
Rivera-Matos 2005 (50)	Puerto Rico	2001	177	50.3% (89)	49.7% (88)	177	76.3% (135)	20.3% (36)	3.4% (6)	177	63.3% (112)	5.1% (9)	31.6% (56)	177	73.4% (130)	1.1% (2)	25.4% (45)					177	80.2% (142)	0% (0)	19.8% (35)	177	89.8% (159)	0% (0)	10.2% (18)	177	100% (177)	0% (0)	0% (0)	177	86.4% (153)	0% (0)	13.6% (24)
Nurse-Lucas 2016 (51)	Trinidad and Tobago	1997-2013	NR	NR	12					NR	NR	NR	4	NR	NR	NR	14					NR	NR	NR	3	NR	NR	NR	1					NR	NR	NR	5	NR	NR	NR	26
Hortal 2000a (52)	Uruguay	1987-1997								228	87.7% (200)	0% (0)	12.3% (28)									228	97.8% (223)	0% (0)	2.2% (5)
Hortal 2001 (3)	Uruguay	1993-1999	326	64.1% (209)	35.9% (117)	326	73.9% (241)	0% (0)	26.1% (85)	326	NR	NR	47.2% (154)	326	NR	NR	3.7% (12)									326	NR	NR	1.8% (6)
Camou 2003 (53)	Uruguay	1994-2001	506	62.6% (317)	37.4% (189)
Assandri 2015 (54)	Uruguay	2001-2013	25	96% (24)	1% (4)	25	100% (25)	0% (0)	0% (0)
*S: susceptible, I: intermediate susceptibility, R: resistant
NR: Not reported
Supplementary Table 13. Susceptibility of meningitis cases
			ANTIBIOTIC
			Penicillin			Ceftriaxone/cefotaxime				Trimetoprim-sulfametoxazol				Erythromycin				Levofloxacine				Tretracycline				Chloramphenicol				Vancomycin				Clindamycin				Rifampicin				Ofloxacin				Oxacillin
			Number of isolates evaluated (N)	S* % (N)	R* % (N)	Number of isolates evaluated (N)	S* % (N)	I* % (N)	R* % (N)	Number of isolates evaluated (N)	S* % (N)	I* % (N)	R* % (N)	Number of isolates evaluated (N)	S* % (N)	I* % (N)	R* % (N)	Number of isolates evaluated (N)	S* % (N)	I* % (N)	R* % (N)	Number of isolates evaluated (N)	S* % (N)	I* % (N)	R* % (N)	Number of isolates evaluated (N)	S* % (N)	I* % (N)	R* % (N)	Number of isolates evaluated (N)	S* % (N)	I* % (N)	R* % (N)	Number of isolates evaluated (N)	S* % (N)	I* % (N)	R* % (N)	Number of isolates evaluated (N)	S* % (N)	I* % (N)	R* % (N)	Number of isolates evaluated (N)	S* % (N)	I* % (N)	R* % (N)	Number of isolates evaluated (N)	S* % (N)	I* % (N)	R* % (N)
Author, year	Country	Period
Grenón 2014 (55)	Argentina	1994-2009	150	69.3% (104)	30.7% (46)	150	83.3% (125)	0% (0)	16.7% (25)
Berberian 2014 (56)	Argentina	1999-2010	111	84.7% (94)	15.3% (17)	111	94.6% (105)	0% (0)	5.4% (6)																					111	100% (111)	0% (0)	0% (0)
Berezin 2002 (57)	Brazil	1994-1999	55	63.6% (35)	36.4% (20)
Neves Reis 2002 (58)	Brazil	1995-1999	303	84.8% (257)	15.2% (46)	303	100% (303)	0% (0)	0% (0)	303	65.3% (198)	24.8% (75)	9.9% (30)	303	99.3% (301)	0.7% (2)	0% (0)					303	72.3% (219)	5.3% (16)	22.4% (68)	303	98% (297)	0% (0)	2% (6)	303	100% (111)	0% (0)	0% (0)	303	100% (303)	0% (0)	0% (0)	303	99.7% (302)	0% (0)	0.3% (1)	303	98.7% (299)	1.3% (4)	0% (0)
Vieira 2007 (59)	Brazil	1995-2004	232	79.7% (185)	20.3% (47)	232	100% (232)	0% (0)	0% (0)																					232	100% (232)	0% (0)	0% (0)
Gouveia 2011 (60)	Brazil	1995-2005	548	83.2% (456)	16.8% (92)	548	99.5% (545)	0.5% (3)	0% (0)																	548	99.1% (543)	0% (0)	0.9% (5)	548	100% (548)	0% (0)	0% (0)
Soares dos Santos 2015 (61)	Brazil	1996-2012	854	79.5% (681)	20.3% (173)					854	NR	NR	48% (410)									854	NR	NR	26.9% (230)					854	100% (854)	0% (0)	0% (0)
Alvares 2011 (62)	Brazil	1999-2009	72	76.4% (55)	23.6% (17)	72	87.5% (63)	0% (0)	12.5% (9)
Menezes 2011 (63)	Brazil	2000-2007	397	77.8% (309)	22.2% (88)	397	99% (393)	0% (0)	1% (4)	397	43.9% (174)	0% (0)	56.2% (223)	397	99.2% (394)	0% (0)	0.8% (3)					397	70.5% (280)	0% (0)	29.5% (117)	397	99.2% (394)	0% (0)	0.8% (3)	397	100% (397)	0% (0)	0% (0)	397	100% (397)	0% (0)	0% (0)	397	99.7% (396)	0% (0)	0.3% (1)
Barroso 2012 (64)	Brazil	2000-2008	250	87.6% (219)	12.4% (31)					250	60% (150)	17.6% (44)	22.4 (56%)	250	95.2% (238)	0% (0)	4.8% (12)					250	84% (210)	4.4% (11)	11.6% (29)					250	100% (250)	0% (0)	0% (0)									250	98.2% (232)	6.4% (16)	0.8% (2)
Rossoni 2008 (65)	Brazil	2001-2002	100	85% (85)	15% (15)	100	99% (99)	0% (0)	1% (1)																					100	100% (100)	0% (0)	0% (0)
da Silva 2008 (66)	Brazil	2005-2008	14	92.9% (13)	7.1% (1)					12	16.7% (2)	8.3% (1)	75% (9)	19	78.9% (15)	5.3% (1)	15.8% (3)					12	91.7% (11)	8.3% (1)	0% (0)	11	90.9% (10)	0% (0)	9.1% (1)	19	100% (19)	0% (0)	0% (0)	16	87.5% (14)	6.3% (1)	6.3% (1)	19	89.5% (17)	5.3% (1)	5.3% (1)	8	87.5% (7)	0% (0)	12.5% (1)	4	100% (4)	0% (0)	0% (0)
Azevedo 2016 (67)	Brazil	2008-2012	77	93.5% (72)	6.5% (5)	77	100% (77)	0% (0)	0% (0)	77	63.6% (49)	0% (0)	36.4% (28)	77	98.7% (76)	0% (0)	1.3% (1)	77	100% (77)	0% (0)	0% (0)	77	79.2% (61)	0% (0)	20.8% (16)	77	100% (77)	0% (0)	0% (0)	77	100% (77)	0% (0)	0% (0)	77	100% (77)	0% (0)	0% (0)
Farfán-Albarracín 2022 (68)	Colombia	2008-2019	81	71.6% (58)	28.4% (23)	81	85.2% (69)	0% (0)	14.8% (12)																					81	100 %(81)	0% (0)	0% (0)
Barboza 2018 (69)	Costa Rica	2009-2015	21	100% (21)	0% (0)
Toraño-Peraza 2014 (70)	Cuba	2007-2012	105	NR	44.8% (47)	105	NR	1% (1)	7.6% (8)	105	NR	21.9% (23)	24.8% (26)	105	NR	NR	41.9% (44)									105	NR	NR	10.5% (11)	105	NR	NR	0% (0)
Elenga 2015 (71)	French Guiana	2000-2010	28	NR	35.7% (10)
Trotman 2009 (72)	Jamaica	1995-1999				44	100% (44)	0% (0)	0% (0)																																					44	93.2% (41)	0% (0)	6.8% (3)
Villaseñor Sierra 2008 (73)	Mexico	2000-2005	31	35.5% (11)	64.5% (20)	31	10% (31)	0% (0)	0% (0)	31	25.8% (8)	16.1% (5)	58.1% (18)	31	74.2% (23)	3.2% (1)	22.6% (7)									31	96.8% (30)	0% (0)	3.2% (1)	31	100% (31)	0% (0)	0% (0)
Echaniz-Aviles 2019 (74)	Mexico	2000-2015	6	50% (3)	50% (3)	6	100% (6)	0% (0)	0% (0)
Aranda 2014 (75)	Paraguay	1993-2006	49	NR	20.4% (10)	49	NR	NR	2% (1)
Lovera 2011 (76)	Paraguay	2000-2010	26	73.1% (19)	26.9% (7)	26	92.3% (24)	0% (0)	7.7% (2)
Pírez 2017 (77)	Uruguay	2005-2014	52	86.5% (45)	13.5% (7)
*S: susceptible, I: intermediate susceptibility, R: resistant
NR: Not reported
Supplementary Table 14. Susceptibility of pneumonia cases
			ANTIBIOTIC
			Penicillin			Ceftriaxone/cefotaxime				Trimetoprim-sulfametoxazol				Erythromycin				Levofloxacine				Chloramphenicol				Vancomycin				Clindamycin				Rifampicin				Ofloxacin				Oxacillin				Doxycycline
			Number of isolates evaluated (N)	S* % (N)	R* % (N)	Number of isolates evaluated (N)	S* % (N)	I* % (N)	R* % (N)	Number of isolates evaluated (N)	S* % (N)	I* % (N)	R* % (N)	Number of isolates evaluated (N)	S* % (N)	I* % (N)	R* % (N)	Number of isolates evaluated (N)	S* % (N)	I* % (N)	R* % (N)	Number of isolates evaluated (N)	S* % (N)	I* % (N)	R* % (N)	Number of isolates evaluated (N)	S* % (N)	I* % (N)	R* % (N)	Number of isolates evaluated (N)	S* % (N)	I* % (N)	R* % (N)	Number of isolates evaluated (N)	S* % (N)	I* % (N)	R* % (N)	Number of isolates evaluated (N)	S* % (N)	I* % (N)	R* % (N)	Number of isolates evaluated (N)	S* % (N)	I* % (N)	R* % (N)	Number of isolates evaluated (N)	S* % (N)	I* % (N)	R* % (N)
Author, year	Country	Period
Hortal 2000b (78)	Argentina	1993-1999	430	64.4% (277)	35.6% (153)	430	75.8% (326)	18.6% (80)	5.6% (24)	430	NR	NR	61.9% (266)	430	NR	NR	2.6% (11)					430	NR	NR	1.4% (6)
Gentile 2003 (79)	Argentina	1995-2000	101	NR	3% (3)	101	100% (101)	0% (0)	0% (0)	101	NR	NR	67.3% (68)	101	NR	NR	7.9% (8)	101	100% (101)	0% (0)	0% (0)					101	100% (101)	0% (0)	0% (0)	101	NR	NR	6.9% (7)													101	NR	NR	7.9% (8)
Paganini 2001 (80)	Argentina	1996-1998	32	62.5% (20)	37.5% (12)
Fonaroff 2014 (81)	Argentina	2004-2010	93	93.5% (87)	6.5% (6)
Gentile 2018a (82)	Argentina	2012-2014	297	NR	4% (12)
Gentile 2018b (83)	Argentina	2012-2017	61	100% (61)	0% (0)
Hortal 2000b (78)	Brazil	1993-1999	345	76.8% (265)	23.2% (80)	345	98.6% (340)	1.4% (5)	0% (0)
Yoshioka 2011 (84)	Brazil	2003-2008	107	93.5% (100)	NR	80	95% (76)	NR	NR	105	28.6% (30)	NR	NR	106	95.3% (101	NR	NR	82	97.6% (80)	NR	NR	103	99% (102)	NR	NR	54	100% (54)	0% (0)	0% (0)	106	97.2% (103)	NR	NR	105	100% (105)	0% (0)	0% (0)
Rioseco 2004 (85)	Chile	1997-2002	45	93.3% (42)	6.7% (3)	45	100% (45)	0% (0)	0% (0)
Saldías 2011 (86)	Chile	2002-2005	77	100% (77)	0% (0)
Fica 2014 (87)	Chile	2005-2010	60	98.3% (59)	1.7% (1)	59	100% (59)	0% (0)	0% (0)									56	100% (0)	0% (0)	0% (0)					59	100% (0)	0% (0)	0% (0)
Rioseco 2018 (88)	Chile	2010-2014	70	100% (70)	0% (0)	70	100% (70)	0% (0)	0% (0)
Hortal 2000b (78)	Colombia	1994-1999	224	79.9% (179)	20.1% (45)	224	88.8% (199)	9.8% (22)	1.3% (3)	224	NR	NR	33.9% (76)	224	NR	NR	6.3% (14)					224	NR	NR	14.3% (32)
Gutierrez-Tobar 2022 (89)	Colombia	2008-2019	370	66.5% (246)	17.8% (66)	370	71.6% (265)	9.2% (34)	4.3% (16)					370	67.8% (251)	0.8% (3)	18.4% (68)													370	71.6% (265)	0% (0)	14.6% (54)
Vargas-Gutierrez 2015 (90)	Costa Rica	2006-2014	35	50% (18)	47.1% (17)
Alves Cardozo 2008 (91)	LAC	1998-2002	240	50% (120)	50% (240)
Hortal 2000b (78)	Mexico	1994-1999	192	50.5% (97)	49.5% (95)	192	64.6% (124)	15.1% (29)	20.3% (39)	192	NR	NR	58.9% (113)	192	NR	NR	24.5% (47)					192	NR	NR	52.1% (100)
Hortal 2000b (78)	Uruguay	1993-1999	205	57.1% (117)	42.9% (88)	205	66.8% (137)	27.8% (57)	5.4% (11)	205	NR	NR	53.2% (109)	205	NR	NR	3.9% (8)					205	NR	NR	1.5% (3)
Pírez 2001 (92)	Uruguay	1997-1998	41	73.2% (30)	26.8% (11)	32	81.3% (26)	12.5% (4)	6.3% (2)
Ferrari Castilla 2007 (93)	Uruguay	1998-2004	412	63.8% (263)	34% (140)	412	80.8% (333)	17.5% (72)	1.7% (7)
Pírez García 2008 (94)	Uruguay	1998-2005	165	52.7% (87)	47.3% (78)
Hortal 2008 (95)	Uruguay	2000-2008	252	NR	62.7% (158)
Hortal 2007 (96)	Uruguay	2001-2004	11	NR	81.8% (9)					11	NR	NR	81.8% (9)
Pírez 2014 (97)	Uruguay	2003-2012	630	99.8% (629)	0.2% (1)
Machado 2020 (98)	Uruguay	2009-2018	46	100% (46)	0% (0)	46	100% (46)	0% (0)	0% (0)
Machado 2014 (99)	Uruguay	2010	43	100% (43)	0% (0)
*S: susceptible, I: intermediate susceptibility, R: resistant
NR: Not reported
Supplementary Table 15. Susceptibility of bacteremic cases
			ANTIBIOTIC
			Penicillin			Ceftriaxone/cefotaxime				Trimetoprim-sulfametoxazol				Erythromycin				Levofloxacine				Tretracycline				Chloramphenicol				Vancomycin
			Number of isolates evaluated (N)	S* % (N)	R* % (N)	Number of isolates evaluated (N)	S* % (N)	I* % (N)	R* % (N)	Number of isolates evaluated (N)	S* % (N)	I* % (N)	R* % (N)	Number of isolates evaluated (N)	S* % (N)	I* % (N)	R* % (N)	Number of isolates evaluated (N)	S* % (N)	I* % (N)	R* % (N)	Number of isolates evaluated (N)	S* % (N)	I* % (N)	R* % (N)	Number of isolates evaluated (N)	S* % (N)	I* % (N)	R* % (N)	Number of isolates evaluated (N)	S* % (N)	I* % (N)	R* % (N)
Author, year	Country	Period
Altclas 2004 (100)	Argentina	1993-1998	107	79.4% (85)	20.6% (22)	107	91.8% (105)	1.9% (2)	0% (0)
Mathurin 2008 (101)	Argentina	2004-2007	65	93.8% (61)	6.2% (4)
Pérez 2014 (102)	Argentina	2008-2013	167	100% (167)	0% (0)
Aguilera 2010 (103)	Chile	2005-2006	56	98.2% (55)	1.8% (1)	56	100% (56)	0% (0)	0% (0)	56	NR	16.1% (9)	17.9% (10)	56	NR	NR	17.9% (10)	56	100% (56)	0% (0)	0% (0)	56	NR	NR	21.4% (12)	56	NR	NR	7.1% (4)	56	100% (56)	0% (0)	0% (0)
*S: susceptible, I: intermediate susceptibility, R: resistant
NR: Not reported
Supplementary Table 16. Serotypes associated with antimicrobial resistance to penicillin
Author, year	Country	Period	Type of IPD	Number of R* isolates evaluated (N)	Number of R* isolated serotyped reported (N)	Serotypes
						PVC 10 serotypes										PVC 13 serotypes			PVC 20 serotypes							Other serotypes: Serotype (N)**
						1	4	5	6B	7F	9V	14	18C	19F	23F	3	6A	19A	8	10A	11A	12F	15B	22F	33F
Abate 2014 (4)	Argentina	1993-2001	Meningitis	17	17				3		1	8	1	2	1											23B (1)
Alvares 2011 (62)	Brazil	1999-2009	Meningitis	17	17				1			11		2	2			1
Azevedo 2016 (67)	Brazil	2008-2012	Meningitis	5	5													3				1				9N (1)
Barroso 2012 (64)	Brazil	2000-2008	Meningitis	31	31				3			19		1	5											11F (1), 23B (2)
Berezin 2002 (57)	Brazil	1994-1999	Meningitis	20	19		1		5			3		2	3		2	3
Brandileone 2006 (13)	Brazil	1993-2004	IPD	1359	1321#				225		20	674		58	206		22	89								23B (27)
Brandileone 2021 (26)	Brazil	2017-2019	IPD	519	519		1		1		8	6		8	10		7	298			2		5			6C (70), 15A (5), 15C (8), 15F (1), 16F (18), 23A (30), 23B (23), 24F (6), 35B (10), 35F (2)
Camacho Moreno 2020 (35)	Colombia	2008-2017	IPD	22	22##													22
Camaou 2003 (53)	Uruguay	1994-2001	IPD	189	168#							168
Cassiolato 2019 (21)	Brazil	2005-2014	IPD	157	157##													157
Castillo-Tokumori 2018 (49)	Peru	2016-2018	IPD	5	5##													5
Cazentini Medeiros 2017 (17)	Brazil	1998-2013	IPD	118	118				9		10	55		11	13		6	9								Others (5)
Contreras 2002 (29)	Chile	1994-1999	IPD	28	28			1	4			12		1			1		1							6 (4), 19 (1), 21 (1), NT (2)
Ferrari Castilla 2007 (93)	Uruguay	1998-2004	Pneumonia	140	140	5		3	3	2	1	117				1		5								12 (1), 18B (1), 23B (1)
Gagetti 2017 (5)	Argentina	1993-2014	IPD	116	116##													116
Gomes de Oliveira Magalhaes 2003 (20)	Brazil	2000-2001	IPD	13	13				3		10
Gómez-Barreto 2010 (40)	Mexico	1997-2014	IPD	35	35			1	9		2	8		6	6	1										15C (2)
Gouveia 2011 (60)	Brazil	1995-2005	Meningitis	92	92				15			47		6	14		3	4								23B (3)
Grenon 2005 (7)	Argentina	1998-2001	IPD	40	25						1	21						1								6A/B (1), 23B (1)
Grenon 2014 (55)	Argentina	1994-2009	Meningitis	46	46	1	1		2		2	35					1	1								23B (1), NT (2)
Hortal 2001 (3)	LAC	1993-1999	IPD	1182	1074				116		19	577		38	152		26	46								Others (100)
Hortal 2007 (96)	Uruguay	2001-2004	Pneumonia	9	9							9
Hortal 2008 (95)	Uruguay	2000-2004	Pneumonia	158	142#							142
Laval 2006 (19)	Brazil	2000-2001	IPD	24	24				8			9		3	2			1								23B (1)
Leal Castro 2022 (36)	Colombia	2011-2017	IPD	19	13							8		3												15A (1), 35B (1)
Mayoral 2008 (9)	Argentina	2003-2005	IPD	16	16				2			11			1			1					1
Menezes 2011 (63)	Brazil	2000-2007	Meningitis	88	88		1		10			37		9	19		3	4								6C (1), 13 (1), 23B (2), Others (1)
Moreno 2020 (39)	LAC	2000-2015	IPD	127	127##													127
Mott 2014 (27)	Brazil	2010-2012	IPD	7	7						1	2			1	1		1								24F (1)
Nascimento Carvalho 2003 (15)	Brazil	1997-2002	IPD	14	14				2			10		2
Neves Reis 2002 (58)	Brazil	1995-1999	Meningitis	46	46				10			26		2	5			2								23B (1)
Nurse-Lucas 2016 (51)	Trinidad y Tobago	1997-2013	IPD	12	12							2		5		1	2	2
Parra 2017 (32)	Colombia	1994-2003	IPD	2	2##																					6C (1), 6D (1)
Pirez 2014 (97)	Uruguay	2003-2012	Pneumonia	1	1							1
Pirez 2017 (77)	Uruguay	2005-2014	Meningitis	7	7							7
Pirez García 2008 (94)	Uruguay	1998-2005	Pneumonia	78	69	2			2		2	59						2								23B (1), 12 (1)
Rossoni 2008 (65)	Brazil	2001-2002	Meningitis	15	9			1	1			4			3
Ruvinsky 2010 (6)	Argentina	1994-2007	IPD	728	728				79		20	528		13	19		4	38								9N (27)
Soares dos Santos 2015 (61)	Brazil	1996-2012	Meningitis	173	173				25			78		16	33			9								Others (12)
Toraño-Peraza 2014 (70)	Cuba	2007-2012	Meningitis	47	47				17			12		9	13
Vela 2001 (31)	Colombia	1994-1999	IPD	167	167				13		5	83	1	14	49		1									34 (1)
Vieira 2007 (59)	Brazil	1995-2004	Meningitis	47	47			1	10		1	19		2	5		1	1								9 (1), 23B (1), NT (5)
*R: resistant
**Others: serotypes not specified, NT: non typeable
#: Only the most frecuent serotypes were reported
##: Only one serotype was evaluated
Supplementary Table 17. Serotypes associated with antimicrobial resistance to ceftriaxone/cefotaxime
Author, year	Country	Period	Type of IPD	Number of R* isolates evaluated (N)	Number of R* isolated serotyped reported (N)	Serotypes
						PVC 10 serotypes										PVC 13 serotypes			PVC 20 serotypes							Other serotypes: Serotype (N)**
						1	4	5	6B	7F	9V	14	18C	19F	23F	3	6A	19A	8	10A	11A	12F	15B	22F	33F
Brandileone 2021 (26)	Brazil	2017-2019	IPD	219	219						5	5		4	3			189								6C (4), 15A (1), 15C (2), 23B (1), 35B (5)
Camacho Moreno 2020 (35)	Colombia	2008-2017	IPD	17	17#													17
Cassiolato 2019 (21)	Brazil	2005-2014	IPD	30	30#													30
Castillo-Tokumori 2018 (49)	Peru	2016-2018	Meningitis	2	2#													2
Ferrari Castilla 2007 (93)	Uruguay	1998-2004	Pneumonia	7	7							7
Gagetti 2017 (5)	Argentina	1993-2014	IPD	4	4#													4
Gómez-Barreto 2010 (40)	Mexico	1997-2014	IPD	40	40				6		2	7		9	13			2								18A (1)
Grenon 2014 (55)	Argentina	1994-2009	Meningitis	25	25	1					1	21														NT (2)
Menezes 2011 (63)	Brazil	2000-2007	Meningitis	4	4							4
Nurse- Lucas 2016 (51)	Trinidad y Tobago	2011-2013	IPD	6	6									4				2
Vela 2001 (31)	Colombia	1994-1999	IPD	29	29				1			18		1	9
*R: resistant
**NT: non typeable
#: Only one serotype was evaluated
Supplementary Table 18. Serotypes associated with antimicrobial resistance to erythromycin
Author, year	Country	Period	Type of IPD	Number of R* isolates evaluated (N)	Number of R* isolated serotyped reported (N)	Serotypes
						PVC 10 serotypes										PVC 13 serotypes			PVC 20 serotypes							Other serotypes: Serotype (N)**
						1	4	5	6B	7F	9V	14	18C	19F	23F	3	6A	19A	8	10A	11A	12F	15B	22F	33F
Brandileone 2021 (26)	Brazil	2017-2019	IPD	841	841			2	5	1	14	13		9	9	18	10	394	1	1	7	7	11		2	6C (174), 9N (8), 13 (1), 15A (20), 15C (9), 15F (3), 16F (1), 17F (2), 20 (31), 23A (45), 23B (4), 24F (20), 25A (1), 35B (13), 35F (2), 34 (1), 40 (1), NT (1)
Camacho Moreno 2020 (35)	Colombia	2008-2017	IPD	31	31#													31
Cassiolato 2019 (21)	Brazil	2005-2014	IPD	90	90#													90
Gagetti 2017 (5)	Argentina	1993-2014	IPD	28	28#													28
Menezes 2011 (63)	Brazil	2000-2007	Meningitis	3	3							1														6C (1), 9N (1)
Moreno 2020 (39)	LAC	2000-2015	IPD	80	80#													80
Nurse-Lucas 2016 (51)	Trinidad y Tobago	2011-2013	IPD	14	14				1			2		6			2	3
*R: resistant
**NT: non typeable
#: Only one serotype was evaluated
References
(1). Benitez JD, Martínez ME, Von Specht MH, Gerlach É, Gónzalez CA, Grenón SL. Epidemiología y factores de riesgo de enfermedad invasiva neumocócica en pediatría: Estudio descriptivo, postvacunal. Rev Cienc Tecnol 2017:4–10.
(2). Bakir J, de Gentile AS, López H G, Procopio A, Vázquez M. Perfil epidemiológico de las infecciones invasivas por Streptococcus pneumoniae. Rev Chil Pediatr 2003;74:105–13. https://doi.org/10.4067/S0370-41062003000100015.
(3). Hortal M, Lovgren M, de la Hoz F, Agudelo CI, Brandileone MC, Camou T, et al. Antibiotic resistance in Streptococcus pneumoniae in six Latin American countries: 1993-1999 surveillance. Microb Drug Resist 2001;7:391–401. https://doi.org/10.1089/10766290152773400.
(4). Abate HJ, Falaschi A, Balbi L, García B. Diecinueve años de vigilancia de enfermedad invasiva neumocócica en un hospital pediátrico de Mendoza, Argentina. Arch Argent Pediatr 2014;112. https://doi.org/10.5546/aap.2014.352.
(5). Gagetti P, Faccone D, Reijtman V, Fossati S, Rodriguez M, Veliz O, et al. Characterization of Streptococcus pneumoniae invasive serotype 19A isolates from Argentina (1993-2014). Vaccine 2017;35:4548–53. https://doi.org/10.1016/j.vaccine.2017.07.030.
(6). Ruvinsky R, Regueira M, Fossati M, Gagetti P, Pace J, Rodríguez M, et al. Surveillance of invasive in Streptococcus pneumoniae in Argentina 1994–2007: Changes in serotype distribution, serotype coverage of pneumococcal conjugate vaccines and antibiotic resistance. Pediatr Infect Dis J 2015;05:263–9. https://doi.org/10.3233/jpi-2010-0261.
(7). Grenon S, Von Specht M, Corso A, Pace J, Regueira M. Distribución de serotipos y perfiles de sensibilidad a los antimicrobianos de cepas de Streptococcus pneumoniae aisladas en niños en Misiones, Argentina. Enfermedades Infecciosas Y Microbiología Clínica 2005;23:10–4. https://doi.org/10.1157/13070402.
(8). Gagetti P, Lo SW, Hawkins PA, Gladstone RA, Regueira M, Faccone D, et al. Population genetic structure, serotype distribution and antibiotic resistance of Streptococcus pneumoniae causing invasive disease in children in Argentina. Microb Genom 2021;7. https://doi.org/10.1099/mgen.0.000636.
(9). Mayoral C, Baroni MR, Giani R, Virgolini S, Zurbriggen L, Regueira M. Serotype distribution of Streptococcus pneumoniae isolated from invasive infections at the Hospital de Niños of Santa Fe. Rev Argent Microbiol 2008;40:13–6.
(10). Zintgraff J, Gagetti P, Napoli D, Sanchez Eluchans N, Irazu L, Moscoloni M, et al. Invasive Streptococcus pneumoniae isolates from pediatric population in Argentina for the period 2006-2019. Temporal progression of serotypes distribution and antibiotic resistance. Vaccine 2022;40:459–70. https://doi.org/10.1016/j.vaccine.2021.12.008.
(11). Pinto TCA, Neves FPG, Souza ARV, Oliveira LMA, Costa NS, Castro LFS, et al. Evolution of Penicillin Non-susceptibility Among Streptococcus pneumoniae Isolates Recovered From Asymptomatic Carriage and Invasive Disease Over 25 years in Brazil, 1990-2014. Front Microbiol 2019;10:486. https://doi.org/10.3389/fmicb.2019.00486.
(12). Levin AS, Sessegolo JF, Teixeira LM, Barone AA. Factors associated with penicillin-nonsusceptible pneumococcal infections in Brazil. Braz J Med Biol Res 2003;36:807–13. https://doi.org/10.1590/s0100-879x2003000600017.
(13). Brandileone M-CC, Casagrande ST, Guerra M-LLS, Zanella RC, Andrade A-LSS, Fabio J-LD. Increase in numbers of beta-lactam-resistant invasive Streptococcus pneumoniae in Brazil and the impact of conjugate vaccine coverage. J Med Microbiol 2006;55:567–74. https://doi.org/10.1099/jmm.0.46387-0.
(14). Berezin EN, Cardenuto MD, Ferreira LL, Otsuka M, Guerra ML, Brandileone MCC. Distribution of Streptococcus pneumoniae serotypes in nasopharyngeal carriage and in invasive pneumococcal disease in Sao Paulo, Brazil. Pediatr Infect Dis J 2007;26:643–5. https://doi.org/10.1097/INF.0b013e3180616d0f.
(15). Nascimento-Carvalho CM, Freitas-Souza LS, Moreno-Carvalho OA, Alves NN, Caldas RM, Barberino MG, et al. Invasive pneumococcal strains isolated from children and adolescents in Salvador. J Pediatr 2003;79:209–14. https://doi.org/10.1590/S0021-75572003000300005.
(16). Bedran MBM, Camargos PAM, Leocádio Filho G, Bedran RM, Najar HC. Susceptibility of Streptococcus pneumoniae to penicillin in the state of Minas Gerais, Brazil from 1997-2004. Braz J Infect Dis 2005;9:390–7. https://doi.org/10.1590/s1413-86702005000500006.
(17). Cazentini Medeiros MI, Almeida SCG, Bokermann S, Watanabe E, Guerra MLLS, Andrade D de. Antimicrobial susceptibility of Streptococcus pneumoniae isolated from patients in the northeastern macroregion of São Paulo state, Brazil, 1998-2013. J Bras Patol Med Lab 2017;53:177–82. https://doi.org/10.5935/1676-2444.20170029.
(18). Mantese OC, Paula A de, Almeida VVP, Aguiar PADF de, Wolkers PCB, Alvares JR, et al. Prevalence of serotypes and antimicrobial resistance of invasive strains of pneumococcus in children: analysis of 9 years. J Pediatr 2009;85:495–502. https://doi.org/10.2223/JPED.1950.
(19). Laval CB, de Andrade ALSS, Pimenta FC, de Andrade JG, de Oliveira RM, Silva SA, et al. Serotypes of carriage and invasive isolates of Streptococcus pneumoniae in Brazilian children in the era of pneumococcal vaccines. Clin Microbiol Infect 2006;12:50–5. https://doi.org/10.1111/j.1469-0691.2005.01304.x.
(20). Gomes de Oliveira Magalhães AP, Pinto A da S. Antimicrobial resistance and serotyping of Streptococcus pneumoniae isolated from pediatric patients in Belo Horizonte, MG, Brazil. Braz J Microbiol 2003;34:210–2. https://doi.org/10.1590/S1517-83822003000300005.
(21). Cassiolato AP. Características fenotípicas e moleculares de cepas de Streptococcus pneumoniae do sorotipo 19A isoladas de doenças invasivas e de portadores antes e após a introdução da vacina conjugada 10-valente no Brasil. 2019.
(22). Berezin EN, Jarovsky D, Cardoso MRA, Mantese OC. Invasive pneumococcal disease among hospitalized children in Brazil before and after the introduction of a pneumococcal conjugate vaccine. Vaccine 2020;38:1740–5. https://doi.org/10.1016/j.vaccine.2019.12.038.
(23). Rocha Dullius C, Zani L, Chatkin JM. Theoretical pneumococcal vaccine coverage: analysis of serotypes isolated from inpatients at a tertiary care hospital. J Bras Pneumol 2018;44:361–6. https://doi.org/10.1590/S1806-37562017000000056.
(24). dos Santos SR, Passadore LF, Takagi EH, Fujii CM, Yoshioka CRM, Gilio AE, et al. Serotype distribution of Streptococcus pneumoniae isolated from patients with invasive pneumococcal disease in Brazil before and after ten-pneumococcal conjugate vaccine implementation. Vaccine 2013;31:6150–4. https://doi.org/10.1016/j.vaccine.2013.05.042.
(25). Caierão J, Hawkins P, Sant’anna FH, da Cunha GR, d’Azevedo PA, McGee L, et al. Serotypes and genotypes of invasive Streptococcus pneumoniae before and after PCV10 implementation in southern Brazil. PLoS One 2014;9:e111129. https://doi.org/10.1371/journal.pone.0111129.
(26). Brandileone M-CC, Almeida SCG, Bokermann S, Minamisava R, Berezin EN, Harrison LH, et al. Dynamics of antimicrobial resistance of Streptococcus pneumoniae following PCV10 introduction in Brazil: Nationwide surveillance from 2007 to 2019. Vaccine 2021;39:3207–15. https://doi.org/10.1016/j.vaccine.2021.02.063.
(27). Mott M, Caierão J, Rosa da Cunha G, Rodrigues Perez LR, Matusiak R, Pilger de Oliveira KR, et al. Susceptibility profiles and correlation with pneumococcal serotypes soon after implementation of the 10-valent pneumococcal conjugate vaccine in Brazil. Int J Infect Dis 2014;20:47–51. https://doi.org/10.1016/j.ijid.2013.11.009.
(28). Christophe BL, Mott M, da Cunha G, Caierão J, D Azevedo P, Dias C. Characterisation of Streptococcus pneumoniae isolates from invasive disease in adults following the introduction of PCV10 in Brazil. J Med Microbiol 2018;67:687–94. https://doi.org/10.1099/jmm.0.000717.
(29). Contreras L, Fica A, Figueroa O, Enríquez N, Urrutia P, Herrera P. Resistance to Streptococcus pneumoniae to penicillin and its association with clinical and epidemiological factors. Rev Med Chil 2002;130.
(30). Abarca VK, Vergara FR, Tassara PE, Ibáñez WI, García BC, Potin SM. Infección neumocóccica invasora y neumonía consolidante en lactantes: Un año de vigilancia en tres centros hospitalarios chilenos. Rev Chilena Infectol 2008;25. https://doi.org/10.4067/s0716-10182008000200001.
(31). Vela MC, Fonseca N, Di Fabio JL, Castañeda E. Presence of international multiresistant clones of Streptococcus pneumoniae in Colombia. Microb Drug Resist 2001;7:153–64. https://doi.org/10.1089/10766290152045020.
(32). Parra EL, Duarte C, Rodríguez K, Sanabria O, Moreno J. Frequency and molecular characterization of invasive isolates of Streptococcus pneumoniae serotypes 6C and 6D in Colombia. Enferm Infecc Microbiol Clin 2017;35:283–6. https://doi.org/10.1016/j.eimc.2016.01.014.
(33). Agudelo CI, Moreno J, Sanabria OM, Ovalle MV, Di Fabio JL, Castañeda E. Streptococcus pneumoniae: evolución de los serotipos y los patrones de susceptibilidad antimicrobiana en aislamientos invasores en 11 años de vigilancia en colombia (1994 -2004). Biomedica 2006;26:234–49. https://doi.org/10.7705/biomedica.v26i2.1413.
(34). Parra EL, Ramos V, Sanabria O, Moreno J. Serotype and genotype distribution among invasive Streptococcus pneumoniae isolates in Colombia, 2005-2010. PLoS One 2014;9:e84993. https://doi.org/10.1371/journal.pone.0084993.
(35). Camacho Moreno G, Imbachi LF, Leal AL, Moreno VM, Patiño JA, Gutiérrez IF, et al. Emergence of Streptococcus pneumoniae serotype 19A (Spn19A) in the pediatric population in Bogotá, Colombia as the main cause of invasive pneumococcal disease after the introduction of PCV10. Hum Vaccin Immunother 2020;16:2300–6. https://doi.org/10.1080/21645515.2019.1710411.
(36). Leal Castro AL, Camacho-Moreno G, Montañez-Ayala A, Varón-Vega F, Alvarez-Rodríguez JC, Valderrama-Beltrán S, et al. Invasive Pneumococcal Disease Characterization in Adults and Subgroups aged < 60 years and ≥ 60 years in Bogota, Colombia. IJID Reg 2022;3:293–9. https://doi.org/10.1016/j.ijregi.2022.04.007.
(37). Ulloa-Gutierrez R, Avila-Aguero ML, Herrera ML, Herrera JF, Arguedas A. Invasive pneumococcal disease in Costa Rican children: a seven year survey. Pediatr Infect Dis J 2003;22:1069–74. https://doi.org/10.1097/01.inf.0000101475.45195.b1.
(38). Fonseca Hernández M, Martínez Utrera A, Montes de Oca Rivero M, Cardoso Hernández E, Reyes Sebasco A, Llull Tombo CT, et al. Enfermedad neumocócica invasiva en niños menores de 6 años hospitalizados. Rev Cubana Pediatr 2017;89:133–43.
(39). Moreno J, Duarte C, Cassiolato AP, Chacón GC, Alarcon P, Sánchez J, et al. Molecular characterization of Latin American invasive Streptococcus pneumoniae serotype 19A isolates. Vaccine 2020;38:3524–30. https://doi.org/10.1016/j.vaccine.2020.03.030.
(40). Gómez-Barreto D, Espinosa-Monteros LE, López-Enríquez C, Jiménez-Rojas V, Rodríguez-Suárez R. Invasive pneumococcal disease in a third level pediatric hospital in Mexico City: epidemiology and mortality risk factors. Salud Publica Mex 2010;52:391–7. https://doi.org/10.1590/s0036-36342010000500006.
(41). Arredondo-García JL, Calderón E, Echániz-Aviles G, Soto-Noguerón A, Arzate P, Amabile-Cuevas CF. Serotypes and antibiotic susceptibility of Streptococcus pneumoniae isolates causative of invasive diseases in Mexican children. J Infect Dev Ctries 2011;5:119–22. https://doi.org/10.3855/jidc.1348.
(42). De León T, Daza C, Cukier G, Chong E, Saldaña R, Samudio Castillo R. Impacto del serotipo 5 en la enfermedad invasora por Streptococcus pneumoniae en la población pediátrica ingresada en el Hospital Materno Infantil José Domingo de Obaldía. Pediátr Panamá 2011:7–15.
(43). Sanabria G, Araya S, Chamorro G, Lovera D, Arbo A. Correlación de serotipos, sensibilidad y resistencia antimicrobiana en niños con infecciones invasivas por Streptococcus pneumoniae en un centro de referencia de Asunción-Paraguay. Revisión de 6 años. Rev Inst Med Trop Sao Paulo 2009;4:14–24.
(44). León ME, Kawabata A, Nagai M, Rojas L, Zárate N, Irala J, et al. Frecuencia de Streptococcus pneumoniae aislados de enfermedad invasiva en Paraguay, serotipos y perfil de sensibilidad (2010-2018). Mem Inst Investig Cienc Salud 2020;18:38–46. https://doi.org/10.18004/mem.iics/1812-9528/2020.018.01.38-046.
(45). Morales de Santa Gadea S. Vigilancia epidemiológica centinela de Haemophilus influenzae y Streptococcus pneumoniae en menores de 5 años en el Perú. Rev Peru Med Exp Salud Publica 2003;20:150–5.
(46). Hawkins P, Mercado E, Chochua S, Castillo ME, Reyes I, Chaparro E, et al. Key features of invasive pneumococcal isolates recovered in Lima, Peru determined through whole genome sequencing. Int J Med Microbiol 2017;307:415–21. https://doi.org/10.1016/j.ijmm.2017.07.008.
(47). Luna-Muschi A, Castillo-Tokumori F, Deza MP, Mercado EH, Egoavil M, Sedano K, et al. Invasive pneumococcal disease in hospitalised children from Lima, Peru before and after introduction of the 7-valent conjugated vaccine. Epidemiol Infect 2019;147:e91. https://doi.org/10.1017/S0950268819000037.
(48). Castro JD, Siccha SM, Egoavil M, Chaparro E, Hernandez R, Silva W, et al. Antibiotic resistance and distribution of serotypes of invasive pneumococcal strains isolated from hospitalized adults in Lima, Peru. Rev Peru Med Exp Salud Publica 2017;34:633–41. https://doi.org/10.17843/rpmesp.2017.344.2884.
(49). Castillo-Tokumori F, Mercado E, Marcelo M, Del Aguila O, Reyes I, Campos F, et al. Demographic and clinical characteristics of children with invasive pneumococcal disease in Lima, Peru. American Journal of Tropical Medicine and Hygiene, vol. 99, 2018, p. 630–630.
(50). Rivera-Matos IR, Rios-Olivares E. A multicenter hospital surveillance of invasive Streptococcus pneumoniae, Puerto Rico, 2001. P R Health Sci J 2005;24.
(51). Nurse-Lucas M, McGee L, Hawkins PA, Swanston WH, Akpaka PE. Serotypes and genotypes of Streptococcus pneumoniae isolates from Trinidad and Tobago. Int J Infect Dis 2016;46:100–6. https://doi.org/10.1016/j.ijid.2016.04.005.
(52). Hortal M, Camou T, Palacio R, Dibarboure H, García A. Ten-year review of invasive pneumococcal diseases in children and adults from Uruguay: clinical spectrum, serotypes, and antimicrobial resistance. Int J Infect Dis 2000;4:91–5. https://doi.org/10.1016/s1201-9712(00)90100-0.
(53). Camou T, Palacio R, Di Fabio JL, Hortal M. Invasive pneumococcal diseases in Uruguayan children: comparison between serotype distribution and conjugate vaccine formulations. Vaccine 2003;21:2093–6. https://doi.org/10.1016/s0264-410x(02)00806-x.
(54). Assandri E, Amorín B, Gesuele JP, Algorta G, Pírez MC. Pneumococcal invasive disease in newborns before and after 7-valent and 13-valent universal pneumococcal vaccination in Uruguay. Rev Chilena Infectol 2015;32:167–74. https://doi.org/10.4067/S0716-10182015000300005.
(55). Grenón SL, Salvi Grabulosa MC, Regueira MM, Fossati MS, von Specht MH. Meningitis neumocócica en niños menores de 15 años. Dieciséis años de vigilancia epidemiológica en Misiones, Argentina. Revista Argentina de Microbiología 2014;46:14–23. https://doi.org/10.1016/S0325-7541(14)70042-2.
(56). Berberian G, Pérez MG, Epelbaum C, Ceinos MDC, Lopardo H, Rosanova MT. Meningitis neumocócica: experiencia de 12 años en un hospital pediátrico, previa a la inmunización universal con vacuna conjugada. Arch Argent Pediatr 2014;112. https://doi.org/10.5546/aap.2014.332.
(57). Berezin EN, Falleiros-Carvalho LH, Lopes CR, Sanajotta AT, Brandileone MC, Menegatti S, et al. Pneumococcal meningitis in children: clinical findings, most frequent serotypes and outcome. J Pediatr 2002;78.
(58). Neves Reis J, Cordeiro SM, Coppola SJ, Salgado K, Carvalho MGS, Teixeira LM, et al. Population-based survey of antimicrobial susceptibility and serotype distribution of Streptococcus pneumoniae from meningitis patients in Salvador, Brazil. J Clin Microbiol 2002;40:275–7. https://doi.org/10.1128/JCM.40.1.275-277.2002.
(59). Vieira AC, Gomes MC, Rolo Filho M, Eudes Filho J, Bello EJM, de Figueiredo RB. Streptococcus pneumoniae: a study of strains isolated from cerebrospinal fluid. J Pediatr 2007;83:71–8. https://doi.org/10.2223/JPED.1580.
(60). Gouveia EL, Reis JN, Flannery B, Cordeiro SM, Lima JBT, Pinheiro RM, et al. Clinical outcome of pneumococcal meningitis during the emergence of pencillin-resistant Streptococcus pneumoniae: an observational study. BMC Infect Dis 2011;11:323. https://doi.org/10.1186/1471-2334-11-323.
(61). Soares dos Santos M, Azevedo J, Menezes AP de O, Cordeiro SM, Escobar EC, Lima JB, et al. Temporal trends and clonal diversity of penicillin non-susceptible pneumococci from meningitis cases from 1996 to 2012, in Salvador, Brazil. BMC Infect Dis 2015;15:302. https://doi.org/10.1186/s12879-015-1049-y.
(62). Alvares JR, Mantese OC, Paula A de, Wolkers PCB, Almeida VVP, Almeida SCG, et al. Prevalence of pneumococcal serotypes and resistance to antimicrobial agents in patients with meningitis: ten-year analysis. Braz J Infect Dis 2011;15:22–7. https://doi.org/10.1016/S1413-8670(11)70135-0.
(63). Menezes APDO, Campos LC, dos Santos MS, Azevedo J, Dos Santos RCN, Carvalho M da GS, et al. Serotype distribution and antimicrobial resistance of Streptococcus pneumoniae prior to introduction of the 10-valent pneumococcal conjugate vaccine in Brazil, 2000-2007. Vaccine 2011;29:1139–44. https://doi.org/10.1016/j.vaccine.2010.12.021.
(64). Barroso DE, Godoy D, Castiñeiras TMPP, Tulenko MM, Rebelo MC, Harrison LH. β-Lactam resistance, serotype distribution, and genotypes of meningitis-causing Streptococcus pneumoniae, Rio de Janeiro, Brazil. Pediatr Infect Dis J 2012;31:30–6. https://doi.org/10.1097/INF.0b013e31822f8a92.
(65). Rossoni AM de O, Dalla Costa LM, Berto DB, Farah SS, Gelain M, Brandileone MC de C, et al. Acute bacterial meningitis caused by Streptococcus pneumoniae resistant to the antimicrobian agents and their serotypes. Arq Neuropsiquiatr 2008;66:509–15. https://doi.org/10.1590/s0004-282x2008000400014.
(66). da Silva WA, Pinheiro AM, Coutinho LG, Marinho LAC, Lima LFA. Epidemiological profile of acute bacterial meningitis in the state of Rio Grande do Norte, Brazil. Rev Soc Bras Med Trop 2010;43:455–7. https://doi.org/10.1590/s0037-86822010000400023.
(67). Azevedo J, Dos Anjos ES, Cordeiro SM, Dos Santos MS, Escobar EC, Lobo PR, et al. Genetic profiles and antimicrobial resistance of Streptococcus pneumoniae non-PCV10 serotype isolates recovered from meningitis cases in Salvador, Brazil. J Med Microbiol 2016;65:1164–70. https://doi.org/10.1099/jmm.0.000346.
(68). Farfán-Albarracín JD, Camacho-Moreno G, Leal AL, Patiño J, Coronell W, Gutiérrez IF, et al. Changes in the incidence of acute bacterial meningitis caused by Streptococcus pneumoniae and the implications of serotype replacement in children in Colombia after mass vaccination with PCV10. Front Pediatr 2022;10:1006887. https://doi.org/10.3389/fped.2022.1006887.
(69). Barboza C, Brenes H, Avila-Aguero ML, Avila L, Camacho K. Epidemiology of Bacterial Meningitis in Pediatric Population After the Introduction of Pneumococcal Conjugated Vaccine in Costa Rica. Open Forum Infect Dis 2018;5:S138–S138. https://doi.org/10.1093/ofid/ofy210.361.
(70). Toraño-Peraza G, Pías-Solis L, Abreu-Capote M, Rodríguez-Ortega M, Dickinson-Meneses F, Varcárcel-Sánchez M. Serotipos y resistencia antimicrobiana de aislamientos meníngeos de Streptococcus pneumoniae. Cuba, 2007-2012. Vaccimonitor 2014;23:117–23.
(71). Elenga N, Sicard S, Cuadro-Alvarez E, Long L, Njuieyon F, Martin E, et al. Pediatric bacterial meningitis in French Guiana. Med Mal Infect 2015;45:441–5. https://doi.org/10.1016/j.medmal.2015.10.003.
(72). Trotman H, Olugbuyi O, Barton M, McGregor D, Thomas S. Pneumococcal meningitis in Jamaican children. West Indian Med J 2009;58.
(73). Villaseñor-Sierra A, Lomas-Bautista M, Aguilar-Benavides S, Martínez-Aguilar G. Serotypes and susceptibility of Streptococcus pneumoniae strains isolated from children in Mexico. Salud Publica Mex 2008;50:330–3. https://doi.org/10.1590/s0036-36342008000400012.
(74). Echaniz-Aviles G, Garza-González E, Román-Mancha AL, Morfín-Otero R, Rodríguez-Noriega E, Ayala-Gaytán JJ, et al. Clinical and microbiological characteristics of community-acquired pneumonia associated with Streptococcus pneumoniae in adult patients in Mexico. Rev Argent Microbiol 2019;51:234–40. https://doi.org/10.1016/j.ram.2018.10.002.
(75). Aranda C, Lovera D, Arbo A. Cambios en el Patrón Epidemiológico y resistencia Bacteriana de la Meningitis Bacteriana Aguda en Niños en un hospital de referencia. Rev Inst Med Trop Sao Paulo 2014;9:10–20.
(76). Lovera D, Aranda C, Duarte M, Apodaca S, Acuña J, Arbo A. Predicción de la Mortalidad de la Meningitis Neumocóccica en Niños. Pediatr (Asunción) 2011;38:111–7.
(77). Pírez MC, Mota MI, Giachetto G, Sánchez Varela M, Galazka J, Gutierrez S, et al. Pneumococcal Meningitis Before and After Universal Vaccination With Pneumococcal Conjugate Vaccines 7/13, Impact on Pediatric Hospitalization in Public and Nonpublic Institutions, in Uruguay. Pediatr Infect Dis J 2017;36:1000–1. https://doi.org/10.1097/INF.0000000000001671.
(78). Hortal M, Ruvinsky R, Rossi A, Agudelo CI, Castañeda E, Brandileone C, et al. Impacto de Streptococcus pneumoniae en las neumonías del niño latinoamericano. Rev Panam Salud Publica 2000;8:185–95.
(79). Gentile JH, Sparo, Mercapide ME, Luna CM. Adult bacteremic pneumococcal pneumonia acquired in the community. A prospective study on 101 patients. Medicina 2003;63.
(80). Paganini H, Guiñazú JR, Hernández C, Lopardo H, Gonzalez F, Berberian G. Comparative analysis of outcome and clinical features in children with pleural empyema caused by penicillin-nonsusceptible and penicillin-susceptible Streptococcus pneumoniae. Int J Infect Dis 2001;5:86–8. https://doi.org/10.1016/s1201-9712(01)90031-1.
(81). Fonaroff EG. Neumonía Neumocócica Bacteriémica en el adulto. Rev panam infectol 2014:79–85.
(82). Gentile A, Bakir J, Firpo V, Casanueva EV, Ensinck G, Lopez Papucci S, et al. PCV13 vaccination impact: A multicenter study of pneumonia in 10 pediatric hospitals in Argentina. PLoS One 2018;13:e0199989. https://doi.org/10.1371/journal.pone.0199989.
(83). Gentile A, Bakir J, Lucion MF, Juarez MDV, Rapaport S, Areso MS. Community-Acquired Bacteremic Pneumonia in Post-pneumococcal Vaccination Era in a Pediatric Hospital. Open Forum Infect Dis 2018;5:S451–2. https://doi.org/10.1093/ofid/ofy210.1290.
(84). Yoshioka CRM, Martinez MB, Brandileone MCC, Ragazzi SB, Guerra MLLS, Santos SR, et al. Análise das cepas de Streptococcus pneumoniae causadores de pneumonia invasiva: sorotipos e sensibilidade aos antimicrobianos. J Pediatr 2011;87:70–5. https://doi.org/10.1590/S0021-75572011000100012.
(85). Rioseco ML, Riquelme R. Bacteremic pneumococcal pneumonia in 45 immunocompromised hospitalized adults. Rev Med Chil 2004;132:588–94. https://doi.org/10.4067/s0034-98872004000500008.
(86). Saldías P F, Díaz P O. Índices predictores de eventos adversos en el adulto inmunocompetente hospitalizado por neumonía neumocóccica adquirida en la comunidad. Rev Chilena Infectol 2011;28:303–9. https://doi.org/10.4067/s0716-10182011000500001.
(87). Fica A, Bunster N, Aliaga F, Olivares F, Porte L, Braun S, et al. Bacteremic pneumococcal pneumonia: serotype distribution, antimicrobial susceptibility, severity scores, risk factors, and mortality in a single center in Chile. Braz J Infect Dis 2014;18:115–23. https://doi.org/10.1016/j.bjid.2013.06.001.
(88). Rioseco Z ML, Riquelme O R, Riquelme O M, Inzunza P C, Riquelme D J, Sanhueza R A. Bacteremic pneumococcal pneumonia in adults admitted to a general hospital. Experience in 60 cases. Rev Med Chil 2018;146:839–45. https://doi.org/10.4067/s0034-98872018000700839.
(89). Gutiérrez-Tobar IF, Londoño-Ruiz JP, Mariño-Drews C, Beltrán-Higuera S, Camacho-Moreno G, Leal-Castro AL, et al. Epidemiological characteristics and serotype distribution of culture-confirmed pediatric pneumococcal pneumonia before and after PCV 10 introduction, a multicenter study in Bogota, Colombia, 2008-2019. Vaccine 2022;40:2875–83. https://doi.org/10.1016/j.vaccine.2022.03.022.
(90). Vargas-Gutierrez M, Guila-Esquivel E, Vargas-Acuna MT, Ulloa-Gutierrez R, Soto-Martinez ME. Hospitalizations Due To Complicated Pneumonia With Parapneumonic Pleural Effusion Or Empyema In Costa Rican Children: A 9-Year Study. Am J Respir Crit Care Med 2015;191:1.
(91). Cardoso MRA, Nascimento-Carvalho CM, Ferrero F, Berezin EN, Ruvinsky R, Camargos PAM, et al. Penicillin-resistant pneumococcus and risk of treatment failure in pneumonia. Arch Dis Child 2008;93:221–5. https://doi.org/10.1136/adc.2006.111625.
(92). Pírez MC, Martínez O, Ferrari AM, Nairac A, Montano A, Rubio I, et al. Standard case management of pneumonia in hospitalized children in Uruguay, 1997 to 1998. Pediatr Infect Dis J 2001;20:283–9. https://doi.org/10.1097/00006454-200103000-00013.
(93). Ferrari Castilla AM, Pirez G MC, Martínez A A, Algorta R G, Chamorro F V, Guala B MJ, et al. Etiology of community acquired pneumonia in inpatients children. Uruguay 1998-2004. Rev Chilena Infectol 2007;24:40–7. https://doi.org/10.4067/s0716-10182007000100006.
(94). Pírez García MC, Giachetto Larraz G, Romero Rostagno C, Zabala Chain C, Algorta Rusiñol G, Montano Lotito A, et al. Neumonía neumocócica invasiva en niños de 0 a 24 meses: ¿influye la resistencia bacteriana en la evolución? Anales de Pediatría 2008;69:205–9. https://doi.org/10.1157/13125812.
(95). Hortal M, Sehabiague G, Camou T, Iraola I, Estevan M, Pujadas M. Pneumococcal pneumonia in hospitalized Uruguayan children and potential prevention with different vaccine formulations. J Pediatr 2008;152:850–3. https://doi.org/10.1016/j.jpeds.2007.11.008.
(96). Hortal M, Estevan M, Iraola I, De Mucio B. A population-based assessment of the disease burden of consolidated pneumonia in hospitalized children under five years of age. Int J Infect Dis 2007;11:273–7. https://doi.org/10.1016/j.ijid.2006.05.006.
(97). Pírez MC, Algorta G, Chamorro F, Romero C, Varela A, Cedres A, et al. Changes in hospitalizations for pneumonia after universal vaccination with pneumococcal conjugate vaccines 7/13 valent and haemophilus influenzae type b conjugate vaccine in a Pediatric Referral Hospital in Uruguay. Pediatr Infect Dis J 2014;33:753–9. https://doi.org/10.1097/INF.0000000000000294.
(98). Machado K, Badía F, Assandri E, Gutiérrez C, Motta I, Varela A, et al. Neumonía necrotizante en niños: 10 años de experiencia en un hospital pediátrico de referencia. Arch Pediatr Urug 2020;91:294–302. https://doi.org/10.31134/ap.91.5.4.
(99). Machado K, López A, Pacheco H, Algorta G, Pírez C. Características del empiema paraneumónico luego del inicio de la vacunación antineumocócica: Centro Hospitalario Pereira Rossell, año 2010. Arch Pediatr Urug 2014;85:212–2219.
(100). Altclas J, Salgueira C, Di Martino A. Pneumococcal bacteremia in a single center in Argentina. Int J Infect Dis 2004;8:53–8. https://doi.org/10.1016/j.ijid.2003.04.002.
(101). Mathurin S, Jaimet C, Agüero A, Moro J, del Pino A, Arosio A, et al. Estudio prospectivo observacional de bacteriemia neumocóccica en adultos. Aspectos clínicos y factores pronósticos 2008. http://www.cimero.org.ar/Upload/Directos/Revista/fe2ca2Mathurin%20et%20al.pdf (accessed September 17, 2023).
(102). Pérez G, Mastroianni A, Parra A, Casimir L, Reijtman V, Lopardo H, et al. Infecciones invasivas con bacteriemia por Streptococcus pneumoniae en niños: ¿qué pasó en los últimos 5 años? Med Infant 2014:318–23.
(103). Aguilera R C, González R G, Bello T H, Mella M S, Blamey D R, Chabouty G H, et al. Antimicrobial susceptibility, capsular serotypes and clonal relationship of invasive streptococcus pneumoniae isolates in adult population of the Bio-Bio region, Chile. 2005-2006. Rev Chilena Infectol 2010;27:392–7. https://doi.org/10.4067/s0716-10182010000600002.
[truncated: 24 more columns]
